# Supplementary material for: Single Nucleotide Polymorphisms May Increase the Risk of Aspiration Pneumonia in Post-Stroke Patients with Dysphagia
Source: Curr Issues Mol Biol. 2022 Aug 19;44(8):3735–45. doi: 10.3390/cimb44080255 (PMC9406641; doi:10.3390/cimb44080255)
Supplement: Supplementary file 1 [file cimb-44-00255-s001.zip]

Archive with 1 entries (1 files):
- cimb-1844745-supplementary.pdf
